# Supplementary material for: Association between Insufficient Sleep and Dental Caries among Preschoolers in Japan: A Cross-Sectional Multicentre Study
Source: Eur J Investig Health Psychol Educ. 2021 Dec 30;12(1):1–10. doi: 10.3390/ejihpe12010001 (PMC8774937; doi:10.3390/ejihpe12010001)
Supplement: Supplementary file 1 [file ejihpe-12-00001-s001.zip]

Archive with 1 entries (1 files):
- ejihpe-1494231-supplementary.pdf
